# Supplementary material for: The Mechanistic Understanding of RAD51 Defibrillation: A Critical Step in BRCA2-Mediated DNA Repair by Homologous Recombination
Source: Int J Mol Sci. 2022 Jul 28;23(15):8338. doi: 10.3390/ijms23158338 (PMC9368738; doi:10.3390/ijms23158338)
Supplement: Supplementary file 1 [file ijms-23-08338-s001.zip]

Archive with 1 entries (1 files):
- ijms-1798364-supplementary.pdf
